# Supplementary material for: Predicting novel candidate human obesity genes and their site of action by systematic functional screening in Drosophila
Source: PLoS Biol. 2021 Nov 8;19(11):e3001255. doi: 10.1371/journal.pbio.3001255 (PMC8575313; doi:10.1371/journal.pbio.3001255)
Supplement: S1 Table — (XLSX) [file pbio.3001255.s003.xlsx]

## Sheet: Table S1
Participant ID	Ethnicity	Consanguinous (Y/N)	Age (years)	Sex (M/F)	Weight (kg)	Height (cm)	Height SDS	BMI (kg/m2)	BMI SDS	Glucose (mmol/L)	Insulin (pmol/L)	Acanthosis nigricans (Y/N)	Hyperphagia (Y/UNK)	Dysmorphic (Y/N)	Dysmorphic Description	Associated phenotypes
1	Indo-origin	Y	8.1	M	41	119.2	-1.7	28.9	3.7	4.1	na	N	Y	N		LD; SLD; hypotonia; hypothyroidism
2	Indo-origin	Y	0.8	M	9.4	69.6	-1.1	19.4	1.1	na	na	N	Y	N		hypotonia
3	Indo-origin	Y	6.05065	F	39.4	121.3	1.16242	26.7778	3.89368	na	94	N	UNK	N
4	Indo-origin	Y	3.13758	F	23.8	103.8	2.24299	22.0893	3.33053	na	69	N	UNK	N
5	Indo-origin	Y	3.41958	F	37.55	106.8	2.43879	32.9206	5.93313	4.9	na	Y	UNK	N
6	Caucasian	N	0.936345	F	17.4	75.3	0.972094	30.6873	5.61284	4.6	38	N	Y	N		Hypothyroidism
7	Indo-origin	Y	2.58453	M	24.2	98.2	1.83107	25.0953	4.50533	5	75	N	UNK	N
8	Indo-origin	Y	8.29569	M	81.6	138.9	1.68285	42.2947	4.58056	5.4	262	Y	Y	N
9	Indo-origin	Y	14.2149	M	70.6	150	-1.67435	31.3778	2.92584	5.5	121	N	Y	N
10	Caucasian	Y	36.1205	F	172	167.75		61.1228		4.2	245.4	Y	UNK	N
11	Turkish	Y	20.731	M	90	154	-3.38637	37.9491	3.2874	na	14.1	N	UNK	N
12	Indo-origin	Y	2.24778	M	27.95	99	3.08702	28.5175	5.53701	5.2	65	N	Y	N
13	Indo-origin	Y	5.8	M	32.4	121.9	1.5	21.8	3.2	na	na	N	Y	N
14	Indo-origin	Y	13.6	F	83	162.5	0.7	31.4	2.9	4.9	na	N	UNK	N
15	Caucasian	Y	11.1595	F	56	128.5	-2.37344	33.9142	3.42841	3.5	na	N	UNK	Y		brachydactyly; microcephaly; skeletal dysplasia
16	Hispanic	Y	5.90007	F	37	116.7	0.408415	27.1681	4.02154	na	na	Y	Y	N		DD; SLD; Ocular motor dysfunction
17	Caucasian	Y	9.26762	F	59.3	136.4	0.354035	31.8732	3.5535	5.3	84.6	Y	Y	N		DD; Hypertension; Sleep apnoea
18	Caucasian	Y	2.25599	F	30	89.9	0.512684	37.1195	6.83365	5.6	358	Y	Y	N		Hypertension, Sleep apnoea
19	Indo-origin	Y	8.846	F	94.7	141.7	1.68106	47.164	4.67431	4.6	207	Y	Y	N
20	Hispanic	Y	10.3053	M	68.6	158.4	2.91539	27.341	2.96565	na	na	Y	Y	N
21	Indo-origin	N	1.31691	F	15.3	84	2.13784	21.6837	2.79893	na	na	N	Y	N		DD; Learning Difficulties; Cerebral atrophy
22	Turkish-Cypriot	Y	15.5729	M	150	169.5	-0.287763	52.2098	4.19238	na	na	N	Y	N
23	Indo-origin	Y	8.88159	M	51	132	-0.115913	29.27	3.52394	4	102	Y	Y	N
24	Caucasian	N	6.74333	F	36.3	118	-0.339014	26.0701	3.50283	DM	DM	N	UNK	N		Central hypothyroidism; Central hypoventilation; GH Deficiency; Hypocortisolaemia; hyponatraemia; Primary amenorrhea
25	Indo-origin	Y	9.1499	F	58.4	143.8	1.72039	28.242	3.13726	4.8	112	Y	Y	N		DD
26	Somalian	Y	11.6441	F	122.3	177	4.12267	39.0373	3.79702	DM	DM	Y	Y	N
27	Turkish	Y	14.4887	M	93	165	-0.0994329	34.1598	3.19244	na	na	Y	Y	N
28	Turkish	Y	13.3826	M	64	157	-0.0808241	25.9645	2.25511	na	na	N	Y	N
29	Indo-origin	Y	2.96235	F	24.2	100.6	1.77372	23.9122	3.97282	4.6	26.6	Y	Y	N
30	Indo-origin	Y	2.43669	M	20	91	0.101634	24.1517	4.15468	4.2	na	N	Y	N		Sleep apnoea
31	Indo-origin	Y	6.72142	F	51.36	121.9	0.453077	34.5635	4.64232	5	na	Y	Y	N		NASH syndrome
32	Indo-origin	Y	7.24709	M	32.35	123.3	-0.0146559	21.2788	2.59707	4.3	50.1	Y	UNK	N		DD; Epilepsy; NASH syndrome
33	Indo-origin	Y	1.96304	M	19.9	89	0.828618	25.1231	4.42641	6.1	52.1	Y	Y	N		DD; SLD
34	Arab	Y	1.96304	F	23	80	-1.7701	35.9375	6.69756	na	na	N	Y	N		Recurrent infections
35	Caucasian	N	3.83025	F	28	109	2.18263	23.567	3.76545	5.4	230	N	Y	Y	microcephaly	DD; Learning Disability; Autism; Pica
36	Indo-origin	Y	13.3826	F	101	154	-0.463059	42.5873	3.90531	na	na	Y	Y	N
37	Indo-origin	Y	8.61602	F	57	132	0.216475	32.7135	3.79601	na	na	Y	Y	N
38	Indo-origin	Y	1.15537	F	16	78	0.728855	26.2985	4.48704	na	na	N	UNK	Y	microcephaly	DD
39	Indo-origin	Y	5.22108	M	42	111	-0.0210431	34.0881	5.78622	na	na	N	Y	N
40	Indo-origin	Y	3.77002	F	25	100	0.0114214	25	4.19232	na	na	N	Y	N		Hypocalcaemia
41	Indo-origin	Y	18.0561	F	109.1	167.6	0.666909	38.8398	3.41268	na	366	Y	Y	N
42	Caucasian	N	2.39562	F	25.9	96	1.95346	28.1033	5.16602	5	81.3	N	Y	N		DI; Hypothyroidism
43	Indo-origin	Y	13.1417	M	79	166	1.28379	28.6689	2.71109	5.4	162	Y	N	N		DD; LD
44	Indo-origin	Y	10.6393	M	89.5	161	2.98852	34.528	3.58984	na	na	Y	Y	N		Hypertension
45	Indo-origin	Y	6.63929	M	70	128	1.63437	42.7246	5.49053	na	na	N	Y	N
46	Indo-origin	Y	4.59685	F	53.35	114.2	1.93948	40.9074	6.33213	4.9	34.6	Y	Y	N
47	Indo-origin	Y	11.9562	F	113.6	155.7	0.871232	46.8599	4.2293	4.5	232	Y	Y	N		DD; LD
48	Indo-origin	Y	13.3114	F	99.5	161.4	0.671476	38.1958	3.58523	4.7	406	Y	Y	N
49	Caucasian	Y	14.9733	M	79.3	161.5	-0.896327	30.4038	2.72986	na	na	N	UNK	N
50	Arab	Y	8.25736	M	60.2	135.6	1.13161	32.7399	4.05214	na	na	N	Y	N		Glioma
51	Arab	Y	11.1294	F	85.7	145	0.0212197	40.761	3.9673	na	na	N	Y	N
52	Turkish	Y	4.85968	M	61	119	2.32503	43.076	6.79161	na	123.6	N	Y	N		DD; SDL
53	Indo-origin	Y	7.02533	M	52.5	136.3	2.75817	28.2597	4.09684	5	123	N	UNK	N
54	Caucasian	Y	10.2752	F	66.3	145.7	0.873808	31.2316	3.2869	4.8	76.3	N	Y	N		Ocular albinism
55	Indo-origin	Y	4.32854	F	31.2	121.6	4.24885	21.1002	2.86123	4.9	46	N	Y	N
56	Indo-origin	Y	14.6639	F	84.8	167.8	0.995074	30.117	2.54722	4.6	37	Y	Y	N		Thalassemia
57	Indo-origin	Y	14.2943	M	99.4	173.5	1.08413	33.0208	3.09689	na	na	N	Y	N
58	Indo-origin	N	8.2	M	41.5	130	0.2	24.6	3.1	na	na	N	UNK	N
59	Indo-origin	Y	3.5	F	21.5	90	-2.1	26.5	4.6	na	na	Y	Y	N
60	Nigerian	N	3.37577	F	56.8	111	3.64545	46.1002	7.42095	na	na	Y	Y	N		DD; LD; SLD; Central hypothyroidism; DI; Hypopituitarism; Sleep apnoea
61	Arab	Y	8.78576	M	71	146	2.41798	33.3083	3.91725	na	na	Y	Y	N
62	Caucasian	N	5.22382	M	57.5	122.2	2.40449	38.5057	6.20934	3.7	na	N	Y	N		Vestibular Aqueduct Syndrome
63	Caucasian	N	1.52498	F	27.4	95.5	5.22233	30.043	5.58841	na	na	N	UNK	Y	brachycephaly, hypoplastic nipples	DD; Blind; DI, Hydrocephalus; Hypernatraemia
64	Indo-origin	Y	0.498289	F	13.9	68.5	1.15178	29.6233	5.33239	na	na	N	Y	N
65	Indo-origin	N	6.39562	M	45.6	120	0.338209	31.6667	4.83673	7	na	Y	Y	Y	deep-set eyes, inverted nipples, increased creases in skin
66	Indo-origin	Y	3.40315	M	22	92.4	-1.57252	25.7679	4.76469	na	na	N	UNK	N
67	Indo-origin	Y	3.00068	F	24.7	88	-1.80757	31.8957	5.87829	na	41.7	N	Y	N
68	Caucasian	N	9.15537	F	56.4	139.3	0.953535	29.0654	3.24748	4.8	na	N	Y	Y	Deep set eyes, up-slanting palpebral fissures, prominent nasal bridge, short fingers	DD; LD; Dyspraxia; GH Deficiency; Hypogonadotropic hypogonadism;
69	Caucasian	N	3.28542	F	32.9	102.5	1.57587	31.3147	5.70333	5.7	270	N	UNK	N		DD
70	Caucasian	N	2.705	M	24.4	93.5	0.150521	27.9104	5.35765	4.9	100	N	UNK	N
71	Turkish	N	5.18001	F	50.9	108.7	-0.312081	43.0783	6.15645	na	150	Y	Y	N
72	Caucasian	N	4.95003	F	41.4	114.5	1.34677	31.5783	5.1266	na	na	N	Y	N		DD; SLD; Perthes of the hip
73	Caucasian	N	11.2936	M	89.65	156.9	1.78665	36.417	3.62303	5.2	63	N	UNK	N
Abbreviations
LD	learning difficulties
DD	developmental delay
SLD	speech and language delay
IGT	impaired glucose tolerance
DM	type 2 diabetes mellitus
DI	Diabetes Insipidus
UNK	unknown
na	not available
Indo-origin includes people of Pakistani and Bangladeshi origin
insulin reference range (0-60 pmol/l)
