# Supplementary material for: Predicting novel candidate human obesity genes and their site of action by systematic functional screening in Drosophila
Source: PLoS Biol. 2021 Nov 8;19(11):e3001255. doi: 10.1371/journal.pbio.3001255 (PMC8575313; doi:10.1371/journal.pbio.3001255)
Supplement: S2 Table — (XLSX) [file pbio.3001255.s004.xlsx]

## Sheet: Table S2
## Suppl Table. Genes identified in severely obese probands and their selection for the screen in Drosophila.
Inclusion category	Human Symbol	Fly Symbol	DIOPT Score	TRiP line	Function	Fly gene selected (Table 1)	TAG assay (Figure 2)
Gene hit in multiple individuals	ABCB9	CG1824	2		ABC transporter type 1	-	-
Gene hit in multiple individuals	ACO2	Acon	12	34028	Aconitase, conversion of citrate to isocitrate in TCA cycle	Yes	Yes
Gene hit in multiple individuals	ACSM1	pdgy	1	55272	acyl-CoA synthetase,activates FA destined for beta-oxidation	Yes	Yes
Gene hit in multiple individuals	ACSM3	pdgy	1	55272	acyl-CoA synthetase,activates FA destined for beta-oxidation	Yes	Yes
Gene hit in multiple individuals	ALK	Alk	12	27518	Anaplastic lymphoma kinase; development and growth	Yes	Yes
Gene hit in multiple individuals	BMP2K	Nak	7	38326	Numb-associated kinase, dendrite development	Yes	Yes
Gene hit in multiple individuals	C19orf44	none found				-	-
Gene hit in multiple individuals	C8A	none found				-	-
Gene hit in multiple individuals	CAPN8	CalpA	10	29455	calcium-dependent endopeptidase, dorsal/ventral pattern	Yes	Yes
Gene hit in multiple individuals	CCDC176	none found				-	-
Gene hit in multiple individuals	CDS1	CdsA	13	58118	CDP diglyceride synthetase; cell growth and lipid storage	Yes	Yes
Gene hit in multiple individuals	DCAF15	CG6325	7	no TRiP lines	DDB1- and CUL4-associated factor 15,protein ubiquitination	-	-
Gene hit in multiple individuals	DCHS1	ds	13	32964	dachsous; cadherin; cell adhesion	Yes	Yes
Gene hit in multiple individuals	DNAH10	Dhc98D	13	77181	Dynein Heavy Chain; minus end MT motors	Yes	Yes
Gene hit in multiple individuals	DNAH2	kl-2	9	no TRiP lines	male fertility factor, Dynein heavy chain	-	-
Gene hit in multiple individuals	HIVEP1	shn	7	34689	schnurri, transcription factor, target of Dpp	-	-
Gene hit in multiple individuals	ITPKB	IP3K2	10	55240	kinase regulates calcium levels by influencing IP3 signaling	Yes	Yes
Gene hit in multiple individuals	ITPR1	Itp-r83A	15	51795	Inositol 1,4,5 trisphosphate receptor	Yes	Yes
Gene hit in multiple individuals	LPIN1	Lpin	13	63614	fat body function, downstream effector of insulin and TORC1	Yes	Yes
Gene hit in multiple individuals	MBD4	MBD-R2	1		Methyl-CpG DNA binding, THAP-type zinc finger	-	-
Gene hit in multiple individuals	MUC16	Muc14A	2		extracellular matrix structural constituent	-	-
Gene hit in multiple individuals	MUC7	Eig71Ee	1		Ecdysone-induced gene, hemolymph coagulation	-	-
Gene hit in multiple individuals	NUP133	Nup133	13	58290	Nucleoporin; constitutent of nuclear pore complex	Yes	Yes
Gene hit in multiple individuals	OVGP1	Cht7	7		Chitinase 7, chitin-based cuticle development	Yes	Yes
Gene hit in multiple individuals	PAPSS1	Papss	14	60471	Adenlylsulphate kinase; sulphate assimilation	Yes	-
Gene hit in multiple individuals	PGBD4	CG9839	7	64933	PiggyBac transposable element-derived protein	Yes	Yes
Gene hit in multiple individuals	PLEKHG1	GEFmeso	8	42545	Guanine nucleotide exchange factor in mesoderm	Yes	Yes
Gene hit in multiple individuals	POC1A	Poc1	14	no TRiP lines	Proteome of centriole 1; centrosome cycle	-	-
Gene hit in multiple individuals	PRB3	Sgs4	1		salivary-gland glue protein	-	-
Gene hit in multiple individuals	RRP36	CG8461	14	no TRiP lines	rRNA biogenesis and processing protein	-	-
Gene hit in multiple individuals	SCO1	Scox	14	55179	Synthesis of cytochrome C oxidase; copper chaperone	Yes	Yes
Gene hit in multiple individuals	SDK1	sdk	8	33412	sidekick, Fibronectin type, photoreceptor cell differentiation	Yes	Yes
Gene hit in multiple individuals	SPAG8	none found				-	-
Gene hit in multiple individuals	SPEG	Unc-89	6	34000	CAMK Ser/Thr protein kinase, adult somatic muscle develop	-	-
Gene hit in multiple individuals	SYNE1	Msp300	5	32377	Muscle-specific protein, positioning of muscle nuclei, mito, NMJ	Yes	Yes
Gene hit in multiple individuals	SYNE2	Msp300	4		Muscle-specific protein, positioning of muscle nuclei, mito, NMJ	Yes	Yes
Gene hit in multiple individuals	TAS1R3	mGluR	2		metabotropic Glutamate Receptor, synaptic transmission	-	-
Gene hit in multiple individuals	TJP3	pyd	7	33386	Polychaetoid, cell adhesion molecule binding, scaffolding	Yes	Yes
Gene hit in multiple individuals	TTN	bt	9	31545	Projectin, associated with myosin thick filaments	Yes	Yes
Gene hit in multiple individuals	URB2	none found				-	-
Gene hit in multiple individuals	ZC3H13	CG7358	2	no TRiP lines	Fl(2)d-associated complex component, mRNA splicing	-	-
Gene hit in multiple individuals	ZNF83	RpL13	1		Ribosomal protein L13	-	-
Gene contains a stopgain variant	ALK	Alk	12	27518	Anaplastic lymphoma kinase; development and growth	Yes	Yes
Gene contains a stopgain variant	ALMS1	none found				-	-
Gene contains a stopgain variant	CHIT1	Cht7	10	65000	Chitinase 7, chitin-based cuticle development	Yes	Yes
Gene contains a stopgain variant	CPA4	CG3097	9	65948	Carboxypeptidase	Yes	Yes
Gene contains a stopgain variant	CUL9	ari-2	1		E3 ubiquitin ligase RBR family	-	-
Gene contains a stopgain variant	EFCAB13	CG13359	1		unknown	-	-
Gene contains a stopgain variant	EPHA10	Eph	6	39066	Eph receptor tyrosine kinase, axon pathfinding	-	-
Gene contains a stopgain variant	GHRHR	Dh31-R	1		Diuretic hormone 31 Receptor	-	-
Gene contains a stopgain variant	IGSF5	none found				-	-
Gene contains a stopgain variant	OR10G7	PK2-R2	1		GPCR binding hugin (feeding regulation)	-	-
Gene contains a stopgain variant	SEC14L4	CG13893	11	no Trip lines	lipid binding domain superfamily, lipid droplet	-	-
Gene contains a stopgain variant	ULBP3	none found				-	-
Gene contains a frameshift variant	AGAP6	CenG1A	8	31228	Centaurin gamma 1A, GTPase, ecdysone signaling-dependent	Yes	Yes
Gene contains a frameshift variant	DCAF15	CG6325	7	no Trip line	DDB1- and CUL4-associated factor 15,protein ubiquitination	-	-
Gene contains a frameshift variant	DCDC2C	DCX-EMAP	2			-	-
Gene contains a frameshift variant	FGFBP1	none found				-	-
Gene contains a frameshift variant	MYH15	Mhc	12	35729	Myosin Heavy Chain, motor protein for muscle contraction	Yes	Yes
Gene contains a frameshift variant	OR5M11	none found				-	-
Gene contains a frameshift variant	TARM1	none found				-	-
Gene contains a frameshift variant	ZNF233	CG2120	1			-	-
Gene contains a frameshift variant	ZNF730	jim	1			-	-
