# Supplementary material for: Predicting novel candidate human obesity genes and their site of action by systematic functional screening in Drosophila
Source: PLoS Biol. 2021 Nov 8;19(11):e3001255. doi: 10.1371/journal.pbio.3001255 (PMC8575313; doi:10.1371/journal.pbio.3001255)
Supplement: S3 Table — (XLSX) [file pbio.3001255.s005.xlsx]

## Sheet: Table S3
## Suppl Table. Gene-level burden analysis of rare (MAF < 0.1%) or very rare (MAF < 0.025%) exonic non-synonymous variants in Hippo signalling components using the SCOOP-INTERVAL dataset.
## Table values are displayed if OR > 1 and nominal pval p < 0.05 (burden or SKAT-O test).
## Multiple testing corrections are reported with respect to the complete list of genes tested (Methods).
							Variants with MAF < 0.1%														Variants with MAF < 0.025%
Superlist	Sublist	Symbol_fly	Gene	SYMBOL	Genename.mappedFromEntrezGeneID	Feature	#Markers tested (#variant positions)	Total AC	Burden pval	Burden_BH-adj pval	Burden_Holm-adj pval	SKAT-O pval	SKAT-O_BH-adj pval	SKAT-O_Holm-adj pval	#Individs (caseCarrier, caseNoncarrier, controlCarrier, controlNoncarrier)	OR	OR_95%CI lower	OR_95%CI upper	OR_pval		#Markers tested (#variant positions)	Total AC	Burden pval	Burden_BH-adj pval	Burden_Holm-adj pval	SKAT-O pval	SKAT-O_BH-adj pval	SKAT-O_Holm-adj pval	#Individs (caseCarrier, caseNoncarrier, controlCarrier, controlNoncarrier)	OR	OR_95%CI lower	OR_95%CI upper	OR_pval
Hippo Pathway Components	Upstream Modulators	Tao	ENSG00000149930	TAOK2	TAO kinase 2	ENST00000308893	30	34	0.0032	0.37	0.39	0.00069	0.084	0.084	13, 914, 21, 4036	2.7	1.3	5.7	0.0066		18	19	0.0084	0.34	1	0.0012	0.074	0.15	8, 919, 11, 4046	3.2	1.1	8.8	0.015
Hippo Pathway Components	Downstream Modulators	Scalloped	ENSG00000187079	TEAD1	TEA domain transcription factor 1	ENST00000361985	10	13	0.011	0.37	1	0.019	0.44	1	6, 921, 7, 4050	3.8	1	13	0.021		8	9	0.046	0.56	1	0.063	0.51	1	4, 923, 5, 4052	3.5	0.7	16	0.068
Hippo Pathway Components	Core Components	Hippo	ENSG00000101109	STK4	serine/threonine kinase 4	ENST00000372806	17	27	0.013	0.37	1	0.025	0.44	1	10, 917, 17, 4040	2.6	1.1	6	0.022		15	16	0.052	0.56	1	0.039	0.51	1	6, 921, 10, 4047	2.6	0.79	8	0.097
Hippo Pathway Components	Upstream Modulators	Exp	ENSG00000139926	FRMD6	FERM domain containing 6	ENST00000344768	24	27	0.014	0.37	1	0.0081	0.44	0.98	10, 917, 17, 4040	2.6	1.1	6	0.022		.	.	.	.	.	.	.	.	.	.	.	.	.
Hippo Pathway Components	Upstream Modulators	dlg	ENSG00000075711	DLG1	discs large MAGUK scaffold protein 1	ENST00000346964	24	31	0.015	0.37	1	0.029	0.44	1	11, 916, 20, 4037	2.4	1	5.3	0.033		19	22	0.007	0.34	0.84	0.0096	0.24	1	9, 918, 13, 4044	3	1.1	7.7	0.013
Ds/Fat	Ds/Fat genelist	fat	ENSG00000196159	FAT4	FAT atypical cadherin 4	ENST00000394329	130	170	0.023	0.41	1	0.013	0.44	1	43, 884, 130, 3927	1.5	1	2.1	0.036		110	130	0.017	0.5	1	0.0098	0.24	1	34, 893, 92, 3965	1.6	1.1	2.5	0.02
Hippo Pathway Components	Upstream Modulators	Rassf	ENSG00000169435	RASSF6	Ras association domain family member 6	ENST00000342081	12	19	0.04	0.51	1	0.015	0.44	1	7, 920, 12, 4045	2.6	0.85	7.1	0.068		9	11	0.0022	0.26	0.26	0.0002	0.024	0.024	6, 921, 5, 4052	5.3	1.3	22	0.008
Hippo Pathway Components	Downstream Modulators	Scalloped	ENSG00000197905	TEAD4	TEA domain transcription factor 4	ENST00000359864	14	21	0.083	0.76	1	0.025	0.44	1	7, 920, 14, 4043	2.2	0.75	5.8	0.092		.	.	.	.	.	.	.	.	.	.	.	.	.
Hippo Pathway Components	Upstream Modulators	Scrib	ENSG00000180900	SCRIB	scribble planar cell polarity protein	ENST00000356994	22	26	0.64	0.92	1	0.032	0.44	1	6, 921, 20, 4037	1.3	0.43	3.4	0.61		16	19	0.15	0.76	1	0.0041	0.16	0.49	6, 921, 13, 4044	2	0.63	5.7	0.14
Hippo Pathway Components	Upstream Modulators	App	ENSG00000204160	ZDHHC18	zinc finger DHHC-type containing 18	ENST00000374142	.	.	.	.	.	.	.	.	.	.	.	.	.		8	8	0.022	0.54	1	0.021	0.38	1	4, 923, 4, 4053	4.4	0.82	24	0.044
Hippo Pathway Components	Downstream Modulators	Tsh	ENSG00000179981	TSHZ1	teashirt zinc finger homeobox 1	ENST00000322038	.	.	.	.	.	.	.	.	.	.	.	.	.		34	41	0.043	0.56	1	0.051	0.51	1	13, 914, 28, 4029	2	0.97	4.1	0.042
Hippo Pathway Components	Hippo Pathway Components	Zyx	ENSG00000145012	LPP	LIM domain containing preferred translocation partner in lipoma	ENST00000312675	.	.	.	.	.	.	.	.	.	.	.	.	.		27	31	0.13	0.76	1	0.039	0.51	1	9, 918, 22, 4035	1.8	0.73	4.1	0.16
Hippo Pathway Components	Core Components	Sav	ENSG00000151748	SAV1	salvador family WW domain containing protein 1	ENST00000324679	.	.	.	.	.	.	.	.	.	.	.	.	.		14	15	0.42	0.8	1	0.046	0.51	1	4, 923, 11, 4046	1.6	0.37	5.4	0.5
Ds/Fat	Ds/Fat genelist	ds	ENSG00000166341	DCHS1	dachsous cadherin-related 1	ENST00000299441	.	.	.	.	.	.	.	.	.	.	.	.	.		.	.	.	.	.	.	.	.	.	.	.	.	.
Ds/Fat	Ds/Fat genelist	ds	ENSG00000197410	DCHS2	dachsous cadherin-related 2	ENST00000357232	.	.	.	.	.	.	.	.	.	.	.	.	.		.	.	.	.	.	.	.	.	.	.	.	.	.
Ds/Fat	Ds/Fat genelist	fat-2	ENSG00000083857	FAT1	FAT atypical cadherin 1	ENST00000441802	.	.	.	.	.	.	.	.	.	.	.	.	.		.	.	.	.	.	.	.	.	.	.	.	.	.
Ds/Fat	Ds/Fat genelist	fat-2	ENSG00000086570	FAT2	FAT atypical cadherin 2	ENST00000261800	.	.	.	.	.	.	.	.	.	.	.	.	.		.	.	.	.	.	.	.	.	.	.	.	.	.
Ds/Fat	Ds/Fat genelist	fat-2	ENSG00000165323	FAT3	FAT atypical cadherin 3	ENST00000298047	.	.	.	.	.	.	.	.	.	.	.	.	.		.	.	.	.	.	.	.	.	.	.	.	.	.
Hippo Pathway Components	Core Components	Warts	ENSG00000131023	LATS1	large tumor suppressor kinase 1	ENST00000543571	.	.	.	.	.	.	.	.	.	.	.	.	.		.	.	.	.	.	.	.	.	.	.	.	.	.
Hippo Pathway Components	Core Components	Warts	ENSG00000150457	LATS2	large tumor suppressor kinase 2	ENST00000382592	.	.	.	.	.	.	.	.	.	.	.	.	.		.	.	.	.	.	.	.	.	.	.	.	.	.
Hippo Pathway Components	Core Components	Mats	ENSG00000114978	MOB1A	MOB kinase activator 1A	ENST00000396049	.	.	.	.	.	.	.	.	.	.	.	.	.		.	.	.	.	.	.	.	.	.	.	.	.	.
Hippo Pathway Components	Core Components	Mats	ENSG00000173542	MOB1B	MOB kinase activator 1B	ENST00000396051	.	.	.	.	.	.	.	.	.	.	.	.	.		.	.	.	.	.	.	.	.	.	.	.	.	.
Hippo Pathway Components	Core Components	Hippo	ENSG00000104375	STK3	serine/threonine kinase 3	ENST00000523601	.	.	.	.	.	.	.	.	.	.	.	.	.		.	.	.	.	.	.	.	.	.	.	.	.	.
Hippo Pathway Components	Core Components	Yki	ENSG00000018408	WWTR1	WW domain containing transcription regulator 1	ENST00000465804	.	.	.	.	.	.	.	.	.	.	.	.	.		.	.	.	.	.	.	.	.	.	.	.	.	.
Hippo Pathway Components	Core Components	Yki	ENSG00000137693	YAP1	Yes associated protein 1	ENST00000282441	.	.	.	.	.	.	.	.	.	.	.	.	.		.	.	.	.	.	.	.	.	.	.	.	.	.
Hippo Pathway Components	Downstream Modulators	Hth	ENSG00000143995	MEIS1	Meis homeobox 1	ENST00000272369	.	.	.	.	.	.	.	.	.	.	.	.	.		.	.	.	.	.	.	.	.	.	.	.	.	.
Hippo Pathway Components	Downstream Modulators	Hth	ENSG00000134138	MEIS2	Meis homeobox 2	ENST00000561208	.	.	.	.	.	.	.	.	.	.	.	.	.		.	.	.	.	.	.	.	.	.	.	.	.	.
Hippo Pathway Components	Downstream Modulators	Hth	ENSG00000105419	MEIS3	Meis homeobox 3	ENST00000561293	.	.	.	.	.	.	.	.	.	.	.	.	.		.	.	.	.	.	.	.	.	.	.	.	.	.
Hippo Pathway Components	Downstream Modulators	Hth	ENSG00000160199	PKNOX1	PBX/knotted 1 homeobox 1	ENST00000291547	.	.	.	.	.	.	.	.	.	.	.	.	.		.	.	.	.	.	.	.	.	.	.	.	.	.
Hippo Pathway Components	Downstream Modulators	Hth	ENSG00000165495	PKNOX2	PBX/knotted 1 homeobox 2	ENST00000298282	.	.	.	.	.	.	.	.	.	.	.	.	.		.	.	.	.	.	.	.	.	.	.	.	.	.
Hippo Pathway Components	Downstream Modulators	Mad	ENSG00000170365	SMAD1	SMAD family member 1	ENST00000515385	.	.	.	.	.	.	.	.	.	.	.	.	.		.	.	.	.	.	.	.	.	.	.	.	.	.
Hippo Pathway Components	Downstream Modulators	Mad	ENSG00000175387	SMAD2	SMAD family member 2	ENST00000402690	.	.	.	.	.	.	.	.	.	.	.	.	.		.	.	.	.	.	.	.	.	.	.	.	.	.
Hippo Pathway Components	Downstream Modulators	Mad	ENSG00000166949	SMAD3	SMAD family member 3	ENST00000327367	.	.	.	.	.	.	.	.	.	.	.	.	.		.	.	.	.	.	.	.	.	.	.	.	.	.
Hippo Pathway Components	Downstream Modulators	Mad	ENSG00000141646	SMAD4	SMAD family member 4	ENST00000342988	.	.	.	.	.	.	.	.	.	.	.	.	.		.	.	.	.	.	.	.	.	.	.	.	.	.
Hippo Pathway Components	Downstream Modulators	Mad	ENSG00000113658	SMAD5	SMAD family member 5	ENST00000545279	.	.	.	.	.	.	.	.	.	.	.	.	.		.	.	.	.	.	.	.	.	.	.	.	.	.
Hippo Pathway Components	Downstream Modulators	Mad	ENSG00000137834	SMAD6	SMAD family member 6	ENST00000288840	.	.	.	.	.	.	.	.	.	.	.	.	.		.	.	.	.	.	.	.	.	.	.	.	.	.
Hippo Pathway Components	Downstream Modulators	Mad	ENSG00000101665	SMAD7	SMAD family member 7	ENST00000262158	.	.	.	.	.	.	.	.	.	.	.	.	.		.	.	.	.	.	.	.	.	.	.	.	.	.
Hippo Pathway Components	Downstream Modulators	Mad	ENSG00000120693	SMAD9	SMAD family member 9	ENST00000379826	.	.	.	.	.	.	.	.	.	.	.	.	.		.	.	.	.	.	.	.	.	.	.	.	.	.
Hippo Pathway Components	Downstream Modulators	Scalloped	ENSG00000074219	TEAD2	TEA domain transcription factor 2	ENST00000598810	.	.	.	.	.	.	.	.	.	.	.	.	.		.	.	.	.	.	.	.	.	.	.	.	.	.
Hippo Pathway Components	Downstream Modulators	Scalloped	ENSG00000007866	TEAD3	TEA domain transcription factor 3	ENST00000338863	.	.	.	.	.	.	.	.	.	.	.	.	.		.	.	.	.	.	.	.	.	.	.	.	.	.
Hippo Pathway Components	Downstream Modulators	Tsh	ENSG00000182463	TSHZ2	teashirt zinc finger homeobox 2	ENST00000371497	.	.	.	.	.	.	.	.	.	.	.	.	.		.	.	.	.	.	.	.	.	.	.	.	.	.
Hippo Pathway Components	Downstream Modulators	Tsh	ENSG00000121297	TSHZ3	teashirt zinc finger homeobox 3	ENST00000240587	.	.	.	.	.	.	.	.	.	.	.	.	.		.	.	.	.	.	.	.	.	.	.	.	.	.
Hippo Pathway Components	Downstream Modulators	Wbp2	ENSG00000132471	WBP2	WW domain binding protein 2	ENST00000591399	.	.	.	.	.	.	.	.	.	.	.	.	.		.	.	.	.	.	.	.	.	.	.	.	.	.
Hippo Pathway Components	Related to consang list	Wap/Riq	ENSG00000136485	DCAF7	DDB1 and CUL4 associated factor 7	ENST00000415273	.	.	.	.	.	.	.	.	.	.	.	.	.		.	.	.	.	.	.	.	.	.	.	.	.	.
Hippo Pathway Components	Related to consang list	Zyx	ENSG00000087077	TRIP6	thyroid hormone receptor interactor 6	ENST00000200457	.	.	.	.	.	.	.	.	.	.	.	.	.		.	.	.	.	.	.	.	.	.	.	.	.	.
Hippo Pathway Components	Related to consang list	Zyx	ENSG00000159840	ZYX	zyxin	ENST00000322764	.	.	.	.	.	.	.	.	.	.	.	.	.		.	.	.	.	.	.	.	.	.	.	.	.	.
Hippo Pathway Components	Upstream Modulators	Jub	ENSG00000129474	AJUBA	ajuba LIM protein	ENST00000262713	.	.	.	.	.	.	.	.	.	.	.	.	.		.	.	.	.	.	.	.	.	.	.	.	.	.
Hippo Pathway Components	Upstream Modulators	N/A	ENSG00000126016	AMOT	angiomotin	ENST00000371959	.	.	.	.	.	.	.	.	.	.	.	.	.		.	.	.	.	.	.	.	.	.	.	.	.	.
Hippo Pathway Components	Upstream Modulators	N/A	ENSG00000166025	AMOTL1	angiomotin like 1	ENST00000433060	.	.	.	.	.	.	.	.	.	.	.	.	.		.	.	.	.	.	.	.	.	.	.	.	.	.
Hippo Pathway Components	Upstream Modulators	N/A	ENSG00000114019	AMOTL2	angiomotin like 2	ENST00000249883	.	.	.	.	.	.	.	.	.	.	.	.	.		.	.	.	.	.	.	.	.	.	.	.	.	.
Hippo Pathway Components	Upstream Modulators	N/A	ENSG00000026508	CD44	CD44 molecule (Indian blood group)	ENST00000428726	.	.	.	.	.	.	.	.	.	.	.	.	.		.	.	.	.	.	.	.	.	.	.	.	.	.
Hippo Pathway Components	Upstream Modulators	E-cadherin	ENSG00000039068	CDH1	cadherin 1	ENST00000261769	.	.	.	.	.	.	.	.	.	.	.	.	.		.	.	.	.	.	.	.	.	.	.	.	.	.
Hippo Pathway Components	Upstream Modulators	Crb	ENSG00000134376	CRB1	crumbs cell polarity complex component 1	ENST00000367400	.	.	.	.	.	.	.	.	.	.	.	.	.		.	.	.	.	.	.	.	.	.	.	.	.	.
Hippo Pathway Components	Upstream Modulators	Crb	ENSG00000148204	CRB2	crumbs cell polarity complex component 2	ENST00000373631	.	.	.	.	.	.	.	.	.	.	.	.	.		.	.	.	.	.	.	.	.	.	.	.	.	.
Hippo Pathway Components	Upstream Modulators	Crb	ENSG00000130545	CRB3	crumbs cell polarity complex component 3	ENST00000356762	.	.	.	.	.	.	.	.	.	.	.	.	.		.	.	.	.	.	.	.	.	.	.	.	.	.
Hippo Pathway Components	Upstream Modulators	Dco	ENSG00000141551	CSNK1D	casein kinase 1 delta	ENST00000314028	.	.	.	.	.	.	.	.	.	.	.	.	.		.	.	.	.	.	.	.	.	.	.	.	.	.
Hippo Pathway Components	Upstream Modulators	alpha-catenin	ENSG00000044115	CTNNA1	catenin alpha 1	ENST00000302763	.	.	.	.	.	.	.	.	.	.	.	.	.		.	.	.	.	.	.	.	.	.	.	.	.	.
Hippo Pathway Components	Upstream Modulators	alpha-catenin	ENSG00000066032	CTNNA2	catenin alpha 2	ENST00000466387	.	.	.	.	.	.	.	.	.	.	.	.	.		.	.	.	.	.	.	.	.	.	.	.	.	.
Hippo Pathway Components	Upstream Modulators	alpha-catenin	ENSG00000183230	CTNNA3	catenin alpha 3	ENST00000433211	.	.	.	.	.	.	.	.	.	.	.	.	.		.	.	.	.	.	.	.	.	.	.	.	.	.
Hippo Pathway Components	Upstream Modulators	alpha-catenin	ENSG00000119326	CTNNAL1	catenin alpha like 1	ENST00000325551	.	.	.	.	.	.	.	.	.	.	.	.	.		.	.	.	.	.	.	.	.	.	.	.	.	.
Hippo Pathway Components	Upstream Modulators	dlg	ENSG00000150672	DLG2	discs large MAGUK scaffold protein 2	ENST00000376104	.	.	.	.	.	.	.	.	.	.	.	.	.		.	.	.	.	.	.	.	.	.	.	.	.	.
Hippo Pathway Components	Upstream Modulators	dlg	ENSG00000082458	DLG3	discs large MAGUK scaffold protein 3	ENST00000374360	.	.	.	.	.	.	.	.	.	.	.	.	.		.	.	.	.	.	.	.	.	.	.	.	.	.
Hippo Pathway Components	Upstream Modulators	dlg	ENSG00000132535	DLG4	discs large MAGUK scaffold protein 4	ENST00000399510	.	.	.	.	.	.	.	.	.	.	.	.	.		.	.	.	.	.	.	.	.	.	.	.	.	.
Hippo Pathway Components	Upstream Modulators	Fj	ENSG00000179431	FJX1	four-jointed box kinase 1	ENST00000317811	.	.	.	.	.	.	.	.	.	.	.	.	.		.	.	.	.	.	.	.	.	.	.	.	.	.
Hippo Pathway Components	Upstream Modulators	Exp	ENSG00000153303	FRMD1	FERM domain containing 1	ENST00000283309	.	.	.	.	.	.	.	.	.	.	.	.	.		.	.	.	.	.	.	.	.	.	.	.	.	.
Hippo Pathway Components	Upstream Modulators	patj	ENSG00000132849	INADL	PATJ crumbs cell polarity complex component	ENST00000371158	.	.	.	.	.	.	.	.	.	.	.	.	.		.	.	.	.	.	.	.	.	.	.	.	.	.
Hippo Pathway Components	Upstream Modulators	Jub	ENSG00000144791	LIMD1	LIM domains containing 1	ENST00000273317	.	.	.	.	.	.	.	.	.	.	.	.	.		.	.	.	.	.	.	.	.	.	.	.	.	.
Hippo Pathway Components	Upstream Modulators	Lft	ENSG00000145721	LIX1	limb and CNS expressed 1	ENST00000274382	.	.	.	.	.	.	.	.	.	.	.	.	.		.	.	.	.	.	.	.	.	.	.	.	.	.
Hippo Pathway Components	Upstream Modulators	Lft	ENSG00000152022	LIX1L		ENST00000369308	.	.	.	.	.	.	.	.	.	.	.	.	.		.	.	.	.	.	.	.	.	.	.	.	.	.
Hippo Pathway Components	Upstream Modulators	Lgl	ENSG00000131899	LLGL1	LLGL scribble cell polarity complex component 1	ENST00000316843	.	.	.	.	.	.	.	.	.	.	.	.	.		.	.	.	.	.	.	.	.	.	.	.	.	.
Hippo Pathway Components	Upstream Modulators	Lgl	ENSG00000073350	LLGL2	LLGL scribble cell polarity complex component 2	ENST00000392550	.	.	.	.	.	.	.	.	.	.	.	.	.		.	.	.	.	.	.	.	.	.	.	.	.	.
Hippo Pathway Components	Upstream Modulators	sdt	ENSG00000072415	MPP5	membrane palmitoylated protein 5	ENST00000261681	.	.	.	.	.	.	.	.	.	.	.	.	.		.	.	.	.	.	.	.	.	.	.	.	.	.
Hippo Pathway Components	Upstream Modulators	Mer	ENSG00000186575	NF2	neurofibromin 2	ENST00000338641	.	.	.	.	.	.	.	.	.	.	.	.	.		.	.	.	.	.	.	.	.	.	.	.	.	.
Hippo Pathway Components	Upstream Modulators	pez	ENSG00000152104	PTPN14	protein tyrosine phosphatase non-receptor type 14	ENST00000366956	.	.	.	.	.	.	.	.	.	.	.	.	.		.	.	.	.	.	.	.	.	.	.	.	.	.
Hippo Pathway Components	Upstream Modulators	Rassf	ENSG00000068028	RASSF1	Ras association domain family member 1	ENST00000357043	.	.	.	.	.	.	.	.	.	.	.	.	.		.	.	.	.	.	.	.	.	.	.	.	.	.
Hippo Pathway Components	Upstream Modulators	Rassf	ENSG00000101265	RASSF2	Ras association domain family member 2	ENST00000379400	.	.	.	.	.	.	.	.	.	.	.	.	.		.	.	.	.	.	.	.	.	.	.	.	.	.
Hippo Pathway Components	Upstream Modulators	Rassf	ENSG00000153179	RASSF3	Ras association domain family member 3	ENST00000542104	.	.	.	.	.	.	.	.	.	.	.	.	.		.	.	.	.	.	.	.	.	.	.	.	.	.
Hippo Pathway Components	Upstream Modulators	Rassf	ENSG00000107551	RASSF4	Ras association domain family member 4	ENST00000340258	.	.	.	.	.	.	.	.	.	.	.	.	.		.	.	.	.	.	.	.	.	.	.	.	.	.
Hippo Pathway Components	Upstream Modulators	Rassf	ENSG00000136653	RASSF5	Ras association domain family member 5	ENST00000355294	.	.	.	.	.	.	.	.	.	.	.	.	.		.	.	.	.	.	.	.	.	.	.	.	.	.
Hippo Pathway Components	Upstream Modulators	Tao	ENSG00000160551	TAOK1	TAO kinase 1	ENST00000261716	.	.	.	.	.	.	.	.	.	.	.	.	.		.	.	.	.	.	.	.	.	.	.	.	.	.
Hippo Pathway Components	Upstream Modulators	Tao	ENSG00000135090	TAOK3	TAO kinase 3	ENST00000392533	.	.	.	.	.	.	.	.	.	.	.	.	.		.	.	.	.	.	.	.	.	.	.	.	.	.
Hippo Pathway Components	Upstream Modulators	Jub	ENSG00000142279	WTIP	WT1 interacting protein	ENST00000590071	.	.	.	.	.	.	.	.	.	.	.	.	.		.	.	.	.	.	.	.	.	.	.	.	.	.
Hippo Pathway Components	Upstream Modulators	Kibra	ENSG00000113645	WWC1	WW and C2 domain containing 1	ENST00000521089	.	.	.	.	.	.	.	.	.	.	.	.	.		.	.	.	.	.	.	.	.	.	.	.	.	.
Hippo Pathway Components	Upstream Modulators	Kibra	ENSG00000151718	WWC2	WW and C2 domain containing 2	ENST00000403733	.	.	.	.	.	.	.	.	.	.	.	.	.		.	.	.	.	.	.	.	.	.	.	.	.	.
Hippo Pathway Components	Upstream Modulators	App	ENSG00000175048	ZDHHC14	zinc finger DHHC-type containing 14	ENST00000359775	.	.	.	.	.	.	.	.	.	.	.	.	.		.	.	.	.	.	.	.	.	.	.	.	.	.
Hippo Pathway Components	Upstream Modulators	App	ENSG00000188706	ZDHHC9	zinc finger DHHC-type containing 9	ENST00000357166	.	.	.	.	.	.	.	.	.	.	.	.	.		.	.	.	.	.	.	.	.	.	.	.	.	.
