# Supplementary material for: Predicting novel candidate human obesity genes and their site of action by systematic functional screening in Drosophila
Source: PLoS Biol. 2021 Nov 8;19(11):e3001255. doi: 10.1371/journal.pbio.3001255 (PMC8575313; doi:10.1371/journal.pbio.3001255)
Supplement: S4 Table — (XLSX) [file pbio.3001255.s006.xlsx]

## Sheet: Table S4
## Suppl Table. Sliding-window burden analysis of very rare (AF < 0.025%) non-synonymous variants in SCOOP-INTERVAL.
## Windows (1500bp; 500aa) in genes from the Hippo/PCP genelists which reached BH-adjusted p < 0.25 (top) and #caseCarrier>3, and additional windows in DCHS1 or FAT4 which reached nominal significance at p<0.05 (below the dotted line).
## Multiple testing corrections are reported with respect to all sliding windows in the Hippo/PCP genelists and phenoscreened fly genes (~3200 windows in total).
Superlist	Sublist	Symbol (fly)	Symbol	Gene name	Feature	Window location (amino acids)	#Markers tested (#variant positions)	Total AC	Burden pval	Burden_BH-adj pval	Burden_Holm-adj pval	#Individs (caseCarrier, caseNoncarrier, controlCarrier, controlNoncarrier)	OR	OR_95%CI lower	OR_95%CI upper	OR_pval	OR_pval_BHadj	OR_pval_holmadj
Hippo Pathway Components	Upstream Modulators	Tao	TAOK2	TAO kinase 2	ENST00000308893	801-1300	4	5	2.86582e-06	0.00202613	0.00202613	5, 922, 0, 4057	Inf	4.02208	Inf	0.000220642	0.155994	0.155994
Hippo Pathway Components	Upstream Modulators	Tao	TAOK2	TAO kinase 2	ENST00000308893	1001-1500	3	4	2.84306e-05	0.0100502	0.020072	4, 923, 0, 4057	Inf	2.89494	Inf	0.00119046	0.218447	0.839275
Hippo Pathway Components	Upstream Modulators	Tao	TAOK2	TAO kinase 2	ENST00000308893	601-1100	9	10	0.000761363	0.089714	0.534477	6, 921, 4, 4053	6.59756	1.56096	31.8251	0.00431944	0.610769	1
Ds/Fat	Ds/Fat genelist	fat-2	FAT3	FAT atypical cadherin 3	ENST00000298047	1-500	11	11	0.00215975	0.19716	1	6, 921, 5, 4052	5.27698	1.33859	21.9074	0.00801968	0.62999	1
Ds/Fat	Ds/Fat genelist	fat	FAT4	FAT atypical cadherin 4	ENST00000394329	4401-4900	13	14	0.00249658	0.19716	1	7, 920, 7, 4050	4.40034	1.31355	14.742	0.00763919	0.62999	1
Ds/Fat	Ds/Fat genelist	fat	FAT4	FAT atypical cadherin 4	ENST00000394329	4201-4700	15	17	0.00250982	0.19716	1	8, 919, 9, 4048	3.91389	1.31014	11.463	0.00688229	0.62999	1
Ds/Fat	Ds/Fat genelist	fat	FAT4	FAT atypical cadherin 4	ENST00000394329	2801-3300	12	12	0.00512784	0.302115	1	6, 921, 6, 4051	4.39665	1.17249	16.4869	0.0135471	0.842534	1
Ds/Fat	Ds/Fat genelist	fat	FAT4	FAT atypical cadherin 4	ENST00000394329	201-700	11	16	0.00963462	0.422391	1	7, 920, 9, 4048	3.42108	1.07973	10.3504	0.0180609	0.982237	1
Ds/Fat	Ds/Fat genelist	ds	DCHS1	dachsous cadherin-related 1	ENST00000299441	2001-2500	21	22	0.031788	0.660217	1	8, 919, 14, 4043	2.5134	0.910691	6.44145	0.0487202	1	1
