# Supplementary material for: Predicting novel candidate human obesity genes and their site of action by systematic functional screening in Drosophila
Source: PLoS Biol. 2021 Nov 8;19(11):e3001255. doi: 10.1371/journal.pbio.3001255 (PMC8575313; doi:10.1371/journal.pbio.3001255)
Supplement: S5 Table — (XLSX) [file pbio.3001255.s007.xlsx]

## Sheet: Table S5
## Suppl Table. Gene-based and region analysis in UK Biobank 50k FE exomes.
## Cases (BMI > 40kg/m2, n=925) versus Controls (BMI < 40kg/m2, n=46673); OR, odds ratio (Fisher's Exact)
Symbol	Gene name	Feature	#Markers tested (#variant positions)	Total AC	Burden pval	SKAT-O pval	#Individs (caseCarrier, caseNoncarrier, controlCarrier, controlNoncarrier)	OR	OR_95%CI lower	OR_95%CI upper	OR_pval
TAOK2	TAO kinase 2	NM_016151	225	410	0.03	0.001	14, 911, 426, 46247	1.6	0.9	2.8	0.08
TAOK2	TAO kinase 2	Region R5 [Fig4C] (600-1100aa; NM_016151)	136	264	0.09	0.01	9, 916, 271, 46402	1.7	0.8	3.3	0.1
TAOK2	TAO kinase 2	TM consensus region; R6 [Fig4C] (950-1100aa; NM_016151)	33	78	0.04	0.006	4, 921, 84, 46589	2.4	0.6	6.4	0.09
DCHS1	dachsous cadherin-related 1	NM_003737	946	2092	0.9	0.6	38, 887, 2066, 44607	0.9	0.6	1.3	0.7
DCHS1	dachsous cadherin-related 1	Region R4[Fig4A,B] (2001-2500aa; NM_003737)	171	424	0.6	0.5	10, 915, 414, 46259	1.2	0.6	2.3	0.5
FAT4	FAT atypical cadherin 4	NM_024582	930	1918	0.9	0.3	36, 889, 1900, 44773	1	0.7	1.3	0.9
FAT4	FAT atypical cadherin 4	Region R2[Fig4A,B] (2801-3300aa; NM_024582)	77	173	0.8	0.8	3, 922, 170, 46503	0.9	0.2	2.7	1
FAT4	FAT atypical cadherin 4	Region R3[Fig4A,B] (1-700aa; NM_024582)	148	273	0.8	0.5	6, 919, 267, 46406	1.1	0.4	2.5	0.7
