# Supplementary material for: Predicting novel candidate human obesity genes and their site of action by systematic functional screening in Drosophila
Source: PLoS Biol. 2021 Nov 8;19(11):e3001255. doi: 10.1371/journal.pbio.3001255 (PMC8575313; doi:10.1371/journal.pbio.3001255)
Supplement: S6 Table — (XLSX) [file pbio.3001255.s008.xlsx]

## Sheet: Table S6
## Suppl Table. Summary table of rare alleles with at least 1 HOM carrier
## Exonic SNVs/indels, non-synonymous
	gnomAD (AF<1%), HOMs				ELGH (max AF<1%)				gnomAD (AF<5%), HOMs
	#Positions with 1+ HOM	HOM count total	#Individs in cohort (~150,000)	(HOM count) / (#Individs in cohort)	#Positions with 1+ HOM	HOM count total	#Individs in cohort (~8,000)	(HOM count) / (#Individs in cohort)	#Positions with 1+ HOM	HOM count total	#Individs in cohort (~150,000)	(HOM count) / (#Individs in cohort)
CDS1	2	2	150000	1.33333e-05	1	1	8000	0.000125	3	199	150000	0.00132667
SCO1	4	7	150000	4.66667e-05	2	2	8000	0.00025	5	269	150000	0.00179333
CAPN8	12	77	150000	0.000513333	4	6	8000	0.00075	14	220	150000	0.00146667
NUP133	12	157	150000	0.00104667	1	1	8000	0.000125	13	453	150000	0.00302
ITPR1	13	38	150000	0.000253333	9	21	8000	0.002625	14	67	150000	0.000446667
ACSM1	15	136	150000	0.000906667	2	3	8000	0.000375	17	382	150000	0.00254667
ACSM3	17	160	150000	0.00106667	3	3	8000	0.000375	17	160	150000	0.00106667
SDK1	37	394	150000	0.00262667	19	20	8000	0.0025	43	779	150000	0.00519333
DCHS1	53	343	150000	0.00228667	29	38	8000	0.00475	55	549	150000	0.00366
DNAH10	75	626	150000	0.00417333	43	60	8000	0.0075	88	3915	150000	0.0261
