# Supplementary material for: Predicting novel candidate human obesity genes and their site of action by systematic functional screening in Drosophila
Source: PLoS Biol. 2021 Nov 8;19(11):e3001255. doi: 10.1371/journal.pbio.3001255 (PMC8575313; doi:10.1371/journal.pbio.3001255)
Supplement: S7 Table — The underlying data for S2 Fig is provided in S5 Table. The raw data for S2A and S2B Fig (UK Biobank 50K FE exomes and BMI measurements) were obtained under agreement with UK Biobank and the Project ID and Data Field IDs are in the Methods section. (XLSX) [file pbio.3001255.s009.xlsx]

## Sheet: Fig 2B
TAG levels normalized to level of protein upon ubiquitous adult specific knockdown of Drosophila orthologues of human genes from severely obese people. Each data point corresponds to an average of three technical replicates of TAG normalised to protein levels obtained from ten male flies. Results obtained from multiple replicates are shown for knockdown of each gene.
cherry-i (Control)	akhR-i (GlucagonR)	Itp-r83A-i (ITPR1)	ds-i (DCHS1)	calpA-i (CAPN8)	sdk-i (SDK1)
-12.6219	22.273	64.4046	16.0762	-0.866451	14.4162
11.7318	24.9878	87.7885	3.09555	-10.6557	23.7463
0.895245	43.5744	106.285	8.12387	-2.79951	6.10574
-2.2539	77.9941	40.0287	36.3016	35.727	13.3426
2.09519	97.0257	19.4483	20.594	50.1795	18.6234
0.157002	86.5569	15.978	33.5896	44.8303	31.7555
-2.87992	51.3632	117.225	23.4627	36.9224
1.01807	13.3771	112.507	18.8589	40.7235
1.86449	91.0093	119.22	15.4284	16.0044
-8.40022	73.89	44.5852	-3.05992
-11.6894	54.7207	35.9455	16.2333
20.0902	80.4018	42.2521	26.2056
8.79451	86.2446	27.5735	78.3036
-13.5172	122.907		78.508
4.71897	64.7354		50.5808
10.0656	107.208		40.5097
-10.0236	106.237		43.3442
-0.0429353	83.8276		47.5836
-19.2617	72.1104		34.0375
9.85266	89.4302		-6.92302
9.40461	46.9966		2.41135
0.0958751	62.5167
5.27958	44.1209
-5.38247	63.8176
-1.39863	78.4922
8.53262	63.6783
-7.1361
1.93116
6.71712
-8.65234
8.85385
0.461847
-9.31609
2.04748
1.84681
-3.88975
-9.87539
7.17931
2.69813
-8.108
-2.46456
1.00942
9.56314
-3.75872
-4.92849
8.68721

## Sheet: Fig 2C
TAG levels normalized to level of protein upon ubiquitous adult specific knockdown of Drosophila orthologues of human genes from severely obese people. Each data point corresponds to an average of three technical replicates of TAG normalised to protein levels obtained from ten male flies. Results obtained from multiple replicates are shown for knockdown of each gene.
cherry-i (Control)	akhR-i (GlucagonR)	nup133-i (NUP133)	scox-i (SCO1)	cht7-i (CHIT1)
-12.6219	22.273	-13.4683	-30.0555	-22.4839
11.7318	24.9878	-13.0724	-25.2355	-14.4749
0.895245	43.5744	-11.9189	-10.7611	-13.2973
-2.2539	77.9941	-28.0791	-12.5558	-26.85
2.09519	97.0257	-17.9731	-25.4261	-12.5448
0.157002	86.5569	-15.9615	-19.4188	-17.1566
-2.87992	51.3632		-15.795	-25.667
1.01807	13.3771			-30.1914
1.86449				-47.1092
4.53837
-1.81621
-2.71798
4.12915
3.47416
-7.6084

## Sheet: Fig 2D
TAG levels normalized to level of protein upon ubiquitous adult specific knockdown of Drosophila orthologues of human genes from severely obese people. Each data point corresponds to an average of three technical replicates of TAG normalised to protein levels obtained from ten male flies. Results obtained from multiple replicates are shown for knockdown of each gene.
cherry-i (Control)	akhR-i (GlucagonR)	GEFmeso-i (PLEKHG1)	alk-i (ALK)	nak-i (BMP2K)	pdgi-i (ACSM1/3)	dhc98D-i (DNAH10)	acon-i (ACO2)	pyd-i (TJP3)	bt-i (TTN)	CG3097-i (CPA4)	CG9839-i (PGBD4)	mhc-i (MYH15)	cenG1A-i (AGAP6)	lpin-i (LPIN1)	zyx-i (ZYX)	IP3K2-i (ITPKB)	msp300-i (SYNE1/2)	cdsA-i (CDS1)
-12.6219	22.273	37.4981	16.4972	11.0964	-12.5996	-5.33644	16.2192	-13.2525	-10.2304	15.5148	-1.20147	-17.6506	-3.89874	-28.3229	-43.7213	-11.2823	-7.73299	-11.1002
11.7318	24.9878	-0.660555	21.5803	1.91579	-12.1711	0.940549	8.2229	-11.1032	-33.3307	-4.12024	4.18403	3.80852	-6.5197	-49.5049	0.304983	-13.9551	-9.67229	-13.9515
0.895245	43.5744	9.97933	-17.2761	2.03952	-6.74256	14.4377	-5.26712	-3.72063	-33.4509	-18.4674	-7.97612	-8.12278	-0.96434	-4.66788	21.1961	-12.6957	-11.7698	-19.8352
-2.2539	77.9941	31.6984	26.0099	22.8966	11.9841	29.0691	5.93057	22.9144	47.4839	8.83542	5.76844	20.9387	-9.63752	57.3147	-14.3677	-9.22024	8.44034	-17.5382
2.09519	97.0257	32.9723	35.6593	16.7205	34.4198	32.1027	21.4778	22.566	18.1192	16.5607	5.52436	12.8569	19.2137	59.3305	-4.80282	0.931643	-14.8965	-7.67266
0.157002	86.5569	3.24045		24.8578	31.5757	13.5772		25.6786	29.6594	13.1387	20.7857	9.51485	10.0193	-31.9042	10.27	-3.51531	-22.3464	3.6851
-2.87992	51.3632				11.7479	-6.87313			20.5857
1.01807	13.3771				22.7359				10.187
1.86449	91.0093				29.5091				-1.74817
4.53837	73.89
-1.81621	54.7207
-2.71798	80.4018
4.12915	86.2446
3.47416	122.907
-7.6084	64.7354
-8.40022	107.208
-11.6894	106.237
20.0902	83.8276
8.79451	72.1104
-13.5172	89.4302
4.71897	46.9966
10.0656	62.5167
-10.0236	44.1209
-0.0429353	63.8176
-19.2617	78.4922
9.85266	63.6783
9.40461	43.0952
0.0958751	27.5472
5.27958	41.1508
-5.38247	48.4429
-1.39863	46.4049
8.53262	62.0905
-7.1361
1.93116
6.71712
-8.65234
8.85385
0.461847
-9.31609
6.52406
-10.7823
4.26207
5.84955
3.8133
-9.66398

## Sheet: Fig 3B
TAG levels normalized to level of protein upon ubiquitous knockdown of Drosophila dachsous, fat or fj in adult flies. Each data point corresponds to an average of three technical replicates of TAG normalised to protein levels obtained from ten male flies. Results obtained from multiple replicates are shown for knockdown of both genes.
Cherry-i (Control)	ds-i (DCHS1)	fat-i (FAT4)	fj-i (FJX1)
-8.40022	-3.05992	19.6691	45.7409
-11.6894	16.2333	18.6469	39.9928
20.0902	26.2056	9.85556	53.1749
8.79451	78.3036	34.6277	12.5107
-13.5172	78.508	56.4158	29.6285
4.71897	50.5808	39.0021	16.3104
0.0958751	40.5097	68.1614
5.27958	43.3442	50.0138
-5.38247	47.5836	38.6724
-1.39863	34.0375	8.98859
8.53262	-6.92302	2.14249
-7.1361	2.41135	33.1041
1.93116	16.0762	10.785
6.71712	3.09555	3.7478
-8.65234	8.12387	27.0472
8.85385	36.3016	34.8415
0.461847	20.594	29.2794
-9.31609	33.5896	24.0741
-12.6219	23.4627
11.7318	18.8589
0.895245	15.4284
-2.2539
2.09519
0.157002
-2.87992
1.01807
1.86449
5.087
-2.88315
-3.34875
1.14489
-2.61211
-5.31533
3.68147
4.24597

## Sheet: Fig 3C
Fly weight (mg) upon ubiquitous knockdown of Drosophila dachsous, fat or fj. Each data point corresponds to the weight of eight to ten males normalised to number of flies.
cherry-i (Control)	akhR-i (GlucagonR)	ds-i (DCHS1)	fat-i (FAT4)	fj-i (FJX1)
0.98	1.09	1.11	1.08	1.1
1.04	1.03	1.16	0.97	1.06
1.03	1.06	1.15	1.03	1.1
0.99	0.99	1.13	0.97	1.02
0.98	1.04	1.13	1.04	1.01
0.96	1.06	1.16	1.02	1.03
0.98	1.11	1.12	1.11
1.04	1.09	1.02	1.03
1.03	1.08	1.24	1.12
0.98	1.1	1.04	0.97
1.04	1.08	1.08	1.06
1.03	1.04	1.09	1.04
1	1.04		1.11
1.02	1.04		1.12
0.96	1.08		1.09
1.01	1.04		1.11
0.99	1.01		1.09
1.02	1		1.1
0.97
1
0.96
0.95
1.04
1
0.98

## Sheet: Fig 3D
TAG levels normalized to level of protein in adult male flies upon adult specific fat body knockdown of dachsous, fat and hpo.
cherry-i (Control)	ds-i (DCHS1)	fat-i (FAT4)	hpo-i (STK3/4)
-1.90438	-27.4985	6.71138	15.4141
3.33536	-23.5749	-6.58778	14.9827
-3.08561	-24.1226	-8.11706	19.0661
-5.64752	-32.7841	-6.5964	33.6596
0.757026	-27.9567	8.84574	28.8604
-3.39108	-12.0253	13.0842	29.4039
19.0951	-10.4381	11.6157	33.8921
-15.7041

## Sheet: Fig 3E
TAG levels normalized to level of protein in adult male flies upon adult specific pan-neuronal knockdown of dachsous, fat and hpo.
cherry-i (Control)	ds-i (DCHS1)	fat-i (FAT4)	hpo-i (STK3/4)
13.5312	3.33402	36.6147	35.4582
3.07101	4.72648	38.2538	38.8165
0.294557	7.3924	21.0839	32.1561
-16.4289	10.2844	19.5331	19.7652
-0.467781	16.3909	29.1283	24.9871
-7.84911	13.1613	38.3576	27.9248
14.0474			44.929
-4.90724			23.9214
-1.29108

## Sheet: Fig 3F
Relative food intake on adult specific pan-neuronal knockdown of ds, fat or hpo.
cherry-i (Control)	ds-i (DCHS1)	fat-i (FAT4)	hpo-i (STK3/4)
0.882682	0.410753	1.2847	0.375795
1.442	0.46319	0.725372	0.253443
1.5294	1.5294	0.358316	0.218486
0.812767	0.515626	0.428232	0.183528
0.882682	0.637978	0.30588	0.323359
0.707893	0.707893	0.725372	0.445711
1.39151	0.900161	0.393274	0.340838
1.1973	0.46319	0.235964	0.253443
0.340838	0.725372	0.480668	0.533105
0.812767	0.637978	0.568063

## Sheet: Fig 3G
Relative excretion on adult specific pan-neuronal knockdown of ds, fat or hpo.
cherry-i (Control)	ds-i (DCHS1)	fat-i (FAT4)	hpo-i (STK3/4)
0.810245	0.58634	0.969716	0.315722
1.221	1.98293	0.752255	0.866624
0.728093	0.947165	0.431701	0.562178
0.960052	0.70393	0.615335	0.578286
1.21456	1.20168	0.578286	0.707152
1.03576	0.807023	1.16624	0.581508
1.23872	1.03737	0.658827	0.66366
1.28222		0.64433	0.731314
0.502577		0.521907	0.496134
1.00676		0.558956	0.633054

## Sheet: Fig 3H
Starvation survival on adult specific pan-neuronal knockdown of ds, fat or hpo.
	Starvation Time (hrs)	cherry-i (Control)					ds-i (DCHS1)					fat-i (FAT4)			hpo-i (STK3/4)
	0	100	100	100	100	100	100	100	100	100	100	100	100	100	100	100	100	100	100	100
	2
	4
	6
	8
	10
	12
	14
	16
	18
	20
	22
	24	100	100	100	100	100	100	100	100	100	100	100	100	100	100	100	100	100	100	100
	26
	28	100	100	100	100	100	100	100	90	100	100	100	100	100	100	100	100	100	100	100
	30
	32
	34
	36
	38
	40	100	100	100	90	100	100	90	90	100	100	100	100	100	100	100	100	100	100	100
	42
	44
	46	100	90	100	90	100	100	90	90	100	100	100	100	100	100	100	100	100	100	100
	48
	50
	52	100	70	90	70	80	100	90	90	80	100	100	100	100	100	100	100	100	90	90
	54
	56
	58	80	70	70	50	60	88.8889	80	70	80	90	100	100	100	90	90	90	50	80	90
	60
	62
	64	50	60	50	20	30	44.4444	50	40	30	40	90	88.8889	80	70	70	40	30	70	60
	66
	68
	70	50	30	50	20	30	33.3333	40	40	0	40	70	66.6667	80	50	60	20	10	50	50
	72
	74
	76	30	20	20	20	0	33.3333	20	10	0	30	50	44.4444	60	30	30	10	0	30	10
	78
	80
	82
	84
	86
	88	0	0	10	10	0	11.1111	10	0	0	0	10	22.2222	30	0	0	10	0	0	10
	90
	92
	94	0	0	0	10	0	11.1111	10	0	0	0	0	11.1111	20	0	0	10	0	0	0
	96
	98
	100	0	0	0	0	0	0	0	0	0	0	0	0	0	0	0	0	0	0	0

[truncated: 4 more sheets: Fig 3I, Fig 4E, Fig S1 D, Fig S1 E]
